# Supplementary material for: Thiol–Yne Photocurable Isosorbide-Derived Networks: Formulation and 3D Printing
Source: ACS Sustain Chem Eng. 2026 Feb 4;14(6):3258–70. doi: 10.1021/acssuschemeng.5c13600 (PMC12918243; doi:10.1021/acssuschemeng.5c13600)
Supplement: Supplementary file 2 [file sc5c13600_si_002.xls]

## Sheet: Dipropargyl carbonate
		Thiol-Yne Photocurable Isosorbide-derived Networks: Formulation and 3D Printing
	Dumitru Moraru, Giacomo Trapasso, Davide Dalla Torre, Thomas Griesser, Fabio Aricò, Marco Sangermano
References	This work: synthesis of dipropargyl carbonate
Material Efficiency
PART ONE
Reactants	MW(g/mol)	Stoich. Coeff. (SC)	Adjusted MW (g/mol)	density (g/mL)	volume (mL)	mass used (g)		moles	comments		stoich. Moles	stoich. Mass (g)	mole ratio	mass ratio	excess mass (g)	mass kernel unreacted reagent (g)
Dimethylcarbonate	90.08	1	90.08	1.07	10	10.7		0.118783		limiting reagent	0.118783	10.7	1	1	0	6.27818
Propargyl alcohol	56.06	2	112.12	0.972	13.6934	13.31		0.237424			0.237567	13.318	0.999401	0.999401	-0.00798401	7.81427
			0													0
			0													0
		SUM	202.2			24.01	SUM					24.018		0.999668	-0.00798401	14.0924
Products	MW(g/mol)	Stoich. Coeff.	Adjusted MW (g/mol)
Dipropargyl carbinate	138.12	1	138.12
Methanol	32.04	2	64.08
			0
			0
		SUM	202.2	chemical equation is balanced
Reaction Solvents	MW(g/mol)			density (g/mL)	volume (mL)	mass used (g)			comments		For the evalutation of E-rxn solv it has been condidered the value of the recycled solvent
Propargyl alcohol	56.06			0.972	22.3148	21.69
					2.25	21.69	SUM
Catalysts	MW(g/mol)			density (g/mL)	volume (mL)	mass used (g)		moles	comments
TBD						0.33
						0.33	SUM
Workup Materials				density (g/mL)	volume (mL)	mass used (g)			comments
						0	SUM
Purification Materials				density (g/mL)	volume (mL)	mass used (g)			comments
Etylacetate				0.902	60	54.12
Silice						5
						59.12	SUM
TOTAL INPUT MASS						105.15	g
Target Product	MW(g/mol)	moles collected				mass collected
	138.12	0.0490877	MASS OF TARGET PRODUCT			6.78	g
MASS RAW WASTE = TOTAL INPUT MASS - MASS OF TARGET PRODUCT						98.37	g
PART TWO
Recycling-Recovery of Materials
Item						mass recovered
Propargyl alchol						19.44	g
							g
							g
	MASS RECOVERED MATERIALS					19.44	SUM
MASS ADJUSTED WASTE = MASS RAW WASTE - MASS RECOVERED MATERIALS						78.93	g
E-factor (E) = mass adjusted waste / mass product						11.6416
Process Mass Intensity (PMI) = (total input mass - mass recovered materials) / mass product						12.6416
Reaction Mass Efficiency (RME) = 100 * (mass product / (total input mass - mass recovered materials))						7.9104	%
Atom Economy (AE) = 100 * (MW product / sum of MWs of reactants)						68.3086	%
Yield (Y) = 100 * (moles product / moles limiting reagent) * (SC limiting reagent / SC Product)						41	%	SC product = 1
CHECK CALCULATIONS
PMI = 1 + E						12.6416
RME = 1/(1 + E)						0.079104
PART THREE
Metrics Report Summary
Actual Mass of Reagents		24.01	g	Parameter	Actual	Ideal Limit
Stoichiometric Mass of Reagents		24.018	g	AE	0.683086	1
Stoichiometric Factor		0.999668		Rxn Yield	0.41	1
Materials Recovery Parameter		0.282354		1/SF	1.00033	1
				MRP	0.282354	1
Raw E-factor profile				RME	0.079104	1
E-kernel		2.54248
E-excess		-0.00117758		VMR	0.586746
E-rxn solvent		0.331858		(vector magnitude ratio)
E-catalyst		0.0486726
E-work-up		0
E-purification		8.71976
	E-aux	9.10029
E-total		11.6416
Yield		41	%
AE		68.3086	%
PMI		12.6416
RME (global)		7.9104	%
Use for synthesis plans only
target mass of product			g
scaling factor		0
scaled mass of limiting reagent		0	g

## Sheet: IsDPC
Reaction (balanced chemical equation)
References	This work: synthesis of IsDPC
Material Efficiency
PART ONE
Reactants	MW(g/mol)	Stoich. Coeff. (SC)	Adjusted MW (g/mol)	density (g/mL)	volume (mL)	mass used (g)		moles	comments		stoich. Moles	stoich. Mass (g)	mole ratio	mass ratio	excess mass (g)	mass kernel unreacted reagent (g)
Isosorbide	146.14	1	146.14			4		0.027371		limiting reagent	0.027371	4	1	1	0	0.881799
Dipropargyl carbonate	138.12	2	276.24			7.56		0.054735			0.054742	7.56097	0.999872	0.999872	-0.000968934	1.66681
			0													0
			0													0
		SUM	422.38			11.56	SUM					11.561		0.999916	-0.000968934	2.54861
Products	MW(g/mol)	Stoich. Coeff.	Adjusted MW (g/mol)
IsDPC	310.258	1	310.258
Propargyl alcohol	56.06	2	112.12
			0
			0
		SUM	422.378	recheck balancing
Reaction Solvents	MW(g/mol)			density (g/mL)	volume (mL)	mass used (g)			comments
Dipropargyl carbonate	138.12					30.74					For the evalutation of E-rxn solv it has been condidered the value of the recycled solvent
					7.74	30.74	SUM
Catalysts	MW(g/mol)			density (g/mL)	volume (mL)	mass used (g)		moles	comments
TBD						0.036
						0.036	SUM
Workup Materials				density (g/mL)	volume (mL)	mass used (g)			comments
						0	SUM
Purification Materials				density (g/mL)	volume (mL)	mass used (g)			comments
Ethylacetate				0.902	60	54.12
Silice						5
						59.12	SUM
TOTAL INPUT MASS						101.456	g
Target Product	MW(g/mol)	moles collected				mass collected
	310.258	0.0213371	MASS OF TARGET PRODUCT			6.62	g
MASS RAW WASTE = TOTAL INPUT MASS - MASS OF TARGET PRODUCT						94.836	g
PART TWO
Recycling-Recovery of Materials
Item						mass recovered
Dipropargyl carbonate						23	g
							g
							g
	MASS RECOVERED MATERIALS					0	SUM
MASS ADJUSTED WASTE = MASS RAW WASTE - MASS RECOVERED MATERIALS						94.836	g
E-factor (E) = mass adjusted waste / mass product						14.3257
Process Mass Intensity (PMI) = (total input mass - mass recovered materials) / mass product						15.3257
Reaction Mass Efficiency (RME) = 100 * (mass product / (total input mass - mass recovered materials))						6.525	%
Atom Economy (AE) = 100 * (MW product / sum of MWs of reactants)						73.4547	%
Yield (Y) = 100 * (moles product / moles limiting reagent) * (SC limiting reagent / SC Product)						78	%	SC product = 1
CHECK CALCULATIONS
PMI = 1 + E						15.3257
RME = 1/(1 + E)						0.06525
PART THREE
Metrics Report Summary
Actual Mass of Reagents		11.56	g	Parameter	Actual	Ideal Limit
Stoichiometric Mass of Reagents		11.561	g	AE	0.734547	1
Stoichiometric Factor		0.999916		Rxn Yield	0.78	1
Materials Recovery Parameter		0.113875		1/SF	1.00008	1
				MRP	0.113875	1
Raw E-factor profile				RME	0.06525	1
E-kernel		0.74637
E-excess		-0.000146365		VMR	0.658081
E-rxn solvent		4.6435		(vector magnitude ratio)
E-catalyst		0.00543807
E-work-up		0
E-purification		8.93051
	E-aux	13.5795
E-total		14.3257
Yield		78	%
AE		73.4547	%
PMI		15.3257
RME (global)		6.525	%
Use for synthesis plans only
target mass of product			g
scaling factor		0
scaled mass of limiting reagent		0	g

## Sheet: Summary
Method	Scale (g substrate)	Catalyst	Rxn solvent	% Y	E-kernel	E-excess	E- rxn solvent	E-cat	E-workup	E-purif	E-total	comment	Reference
Step 1	10 mL (DMC)	TBD	Propargyl alcohol	41	2.54	0	0.33	0.05	0	8.72	11.64		Synthesis of dipropargyl carboante
Step 2	4,0 g (Isosorbide)	TBD	Propargyl carbonate	78	0.75	0	4.64	0.01	0	8.93	14.33	excluding column chromatography	Synthesis of isosorbide dipropargyl carbonate
